# Supplementary material for: Biosimilar underutilization alone does not foretell a broken biologics market
Source: Health Aff Sch. 2024 Jul 17;2(7):qxae090. doi: 10.1093/haschl/qxae090 (PMC11282456; doi:10.1093/haschl/qxae090)
Supplement: qxae090_Supplementary_Data [file qxae090_supplementary_data.zip]

Archive with 2 entries (2 files):
- Appendix.docx
- ICMJE coi_disclosure - Combined.docx
